# Supplementary material for: A Minimal Metric for the Characterization of Acoustic Noise Emitted by Underwater Vehicles
Source: Sensors (Basel). 2020 Nov 20;20(22):6644. doi: 10.3390/s20226644 (PMC7699715; doi:10.3390/s20226644)
Supplement: Supplementary file 1 [file sensors-20-06644-s001.zip]

Archive with 18 entries (16 files):
- sensors-980228-▓╣│Σ▓─┴╧/
- sensors-980228-▓╣│Σ▓─┴╧/submitted_data/
- sensors-980228-▓╣│Σ▓─┴╧/submitted_data/prometeo_unknown_elevatorsDown.mat
- sensors-980228-▓╣│Σ▓─┴╧/submitted_data/prometeo_unknown_fullSpeadAhead.mat
- sensors-980228-▓╣│Σ▓─┴╧/submitted_data/prometeo_unknown_lowPower.mat
- sensors-980228-▓╣│Σ▓─┴╧/submitted_data/prometeo_unknown_noise.mat
- sensors-980228-▓╣│Σ▓─┴╧/submitted_data/prometeo_unkown_stationKeeping1.mat
- sensors-980228-▓╣│Σ▓─┴╧/submitted_data/seaeye_unkown_noise2.mat
- sensors-980228-▓╣│Σ▓─┴╧/submitted_data/seaeye_unkown_stationKeeping.mat
- sensors-980228-▓╣│Σ▓─┴╧/submitted_data/seaeye_unkown_stationKeepingAlmost.mat
- sensors-980228-▓╣│Σ▓─┴╧/submitted_data/silver2_follonica_hop.mat
- sensors-980228-▓╣│Σ▓─┴╧/submitted_data/silver2_follonica_singlehop.mat
- sensors-980228-▓╣│Σ▓─┴╧/submitted_data/silver2_lab_hop.mat
- sensors-980228-▓╣│Σ▓─┴╧/submitted_data/silver2_lab_hopNoise.mat
- sensors-980228-▓╣│Σ▓─┴╧/submitted_data/silver2_lab_singlehop.mat
- sensors-980228-▓╣│Σ▓─┴╧/submitted_data/silver2_lab_walking.mat
- sensors-980228-▓╣│Σ▓─┴╧/submitted_data/silver2_lab_walkingNoise.mat
- sensors-980228-▓╣│Σ▓─┴╧/submitted_data/SupplementaryVideoSensors.mp4
